# Supplementary material for: Flavonoids Modulate Aspergillus flavus Proliferation and Aflatoxin Production
Source: J Fungi (Basel). 2022 Nov 16;8(11):1211. doi: 10.3390/jof8111211 (PMC9693025; doi:10.3390/jof8111211)
Supplement: Supplementary file 1 [file jof-08-01211-s001.zip]

Archive with 1 entries (1 files):
- jof-1960284-supplementary.pdf
